# Supplementary material for: Adipose tissue aging partially accounts for fat alterations in HIV lipodystrophy
Source: Adipocyte. 2022 Mar 17;11(1):143–52. doi: 10.1080/21623945.2022.2042962 (PMC8942446; doi:10.1080/21623945.2022.2042962)
Supplement: Supplemental Material [file KADI_A_2042962_SM3618.zip]

Archive with 1 entries (1 files):
- Supplementary tables.docx
